# Supplementary material for: Two new species of the Andean genus Xenophyllum (Senecioneae, Compositae)
Source: PhytoKeys. 2020 Jan 27;139:29–38. doi: 10.3897/phytokeys.139.47872 (PMC6997244; doi:10.3897/phytokeys.139.47872)
Supplement: XML Treatment for Xenophyllum funkianum [file phytokeys.139.47872-treatment1.xml]

<!DOCTYPE tp:taxon-treatment
  PUBLIC "-//TaxonX//DTD Taxonomic Treatment Publishing DTD v0 20100105//EN" "tax-treatment-NSO.dtd">
<tp:taxon-treatment xmlns:tp="http://www.plazi.org/taxpub"><tp:treatment-meta><kwd-group><label>Taxon classification</label><kwd><named-content xmlns:xlink="http://www.w3.org/1999/xlink" content-type="kingdom">Plantae</named-content></kwd><kwd><named-content xmlns:xlink="http://www.w3.org/1999/xlink" content-type="order">Asterales</named-content></kwd><kwd><named-content xmlns:xlink="http://www.w3.org/1999/xlink" content-type="family">Asteraceae</named-content></kwd></kwd-group><mixed-citation publication-type="journal"><person-group><name><surname>Calvo</surname><given-names>Joel</given-names></name><name><surname>Funk</surname><given-names>Vicki A.</given-names></name></person-group><article-title>Two new species of the Andean genus <italic><tp:taxon-name><tp:taxon-name-part taxon-name-part-type="genus" reg="Xenophyllum">Xenophyllum</tp:taxon-name-part></tp:taxon-name></italic> (<tp:taxon-name><tp:taxon-name-part taxon-name-part-type="tribe">Senecioneae</tp:taxon-name-part></tp:taxon-name>, <tp:taxon-name><tp:taxon-name-part taxon-name-part-type="family">Compositae</tp:taxon-name-part></tp:taxon-name>)</article-title><source>PhytoKeys</source><day>27</day><month>1</month><year>2020</year><volume>139</volume><fpage>29</fpage><lpage>38</lpage><pub-id pub-id-type="doi">10.3897/phytokeys.139.47872</pub-id></mixed-citation></tp:treatment-meta><tp:nomenclature><label>1.</label><tp:taxon-name><object-id xmlns:xlink="http://www.w3.org/1999/xlink" content-type="arpha" xlink:type="simple">48DAAAA6-64BA-5A53-8C39-6BD97874AADE</object-id>
            <tp:taxon-name-part taxon-name-part-type="genus" reg="Xenophyllum">Xenophyllum</tp:taxon-name-part>
            <tp:taxon-name-part taxon-name-part-type="species" reg="funkianum">funkianum</tp:taxon-name-part>
            <object-id xmlns:xlink="http://www.w3.org/1999/xlink" content-type="ipni" xlink:type="simple">urn:lsid:ipni.org:names:77204849-1</object-id>
          </tp:taxon-name><tp:taxon-authority>J.Calvo</tp:taxon-authority><tp:taxon-status xmlns:xlink="http://www.w3.org/1999/xlink" xlink:type="simple">sp. nov.</tp:taxon-status><xref ref-type="fig" rid="F1">Figs 1</xref><xref ref-type="fig" rid="F2">, 2</xref></tp:nomenclature><tp:treatment-sec sec-type="diagnosis" id="SECID0E5DAC"><title>Diagnosis.</title><p><italic><tp:taxon-name><tp:taxon-name-part taxon-name-part-type="genus" reg="Xenophyllum">Xenophyllum</tp:taxon-name-part> <tp:taxon-name-part taxon-name-part-type="species" reg="funkianum">funkianum</tp:taxon-name-part></tp:taxon-name></italic> is well characterized by its creeping rhizome-like stems 20–35 cm long, the straight linear leaves prolonged into a sheath-like base that bears arachnoid trichomes, the dark-burgundy sessile involucres with 13–14 involucral bracts, the 12–13 white ray florets somewhat purplish beneath, and by having white-villous achenes.</p></tp:treatment-sec><tp:treatment-sec sec-type="material" id="SECID0EYEAC"><title>Type.</title><p><bold>Ecuador.</bold> Chimborazo: Mt. Chimborazo area, at the end of <italic><tp:taxon-name><tp:taxon-name-part taxon-name-part-type="genus" reg="Polylepis">Polylepis</tp:taxon-name-part></tp:taxon-name></italic> road and beginning of hike to <italic><tp:taxon-name><tp:taxon-name-part taxon-name-part-type="genus" reg="Polylepis">Polylepis</tp:taxon-name-part></tp:taxon-name></italic> forest, <named-content xmlns:xlink="http://www.w3.org/1999/xlink" content-type="dwc:verbatimCoordinates" xlink:type="simple"><named-content content-type="geo-json" specific-use="{&#34;type&#34;:&#34;Point&#34;,&#34;coordinates&#34;:[-78.881944,-1.530556]}" id="NCID0ERFAC" xlink:type="simple">1°31'50"S, 78°52'55"W</named-content></named-content>, 4233 m, 20 Apr 2018, <italic>V.A. Funk &amp; J.M. Bonifacino 14059</italic> (holotype: US!; isotypes: MO!, QCA!).</p></tp:treatment-sec><tp:treatment-sec sec-type="description" id="SECID0EYFAC"><title>Description.</title><p>Suffruticose plants, forming creeping lax mats, with rhizome-like stems 20–35 cm long, 0.3–0.5 cm in diam., covered by arachnoid indumentum and leaf-base remnants resembling paleae, horizontal, simple or branched from the base. <bold><italic>Stems</italic></bold> 2–3 cm long (aerial part), arachnoid. <bold><italic>Leaves</italic></bold> simple, alternate, imbricate, straight, prolonged into a sheath-like base that bears arachnoid trichomes; leaf laminas linear, 5.3–7.8 mm long, 0.8–0.9 mm wide, entire, rather acute, callous-tipped at the apex, elliptical in cross section, glabrous, unconspicuously nerved above, 1-nerved beneath (only conspicuous on the lower third), fleshy, shiny, papillose. <bold><italic>Capitula</italic></bold> radiate, solitary, terminal, erect, sessile. <bold><italic>Involucres</italic></bold> 9–11 mm long, 5–7 mm wide, cupuliform, with bracts fused at the base, glabrous; involucral bracts 13–14, 4.7–6.9 mm long, 1.0–1.7 mm wide at the base, acute at the apex, dark-burgundy; without supplementary bracts. <bold><italic>Ray florets</italic></bold> 12–13, corollas 8.9–11.6 mm long, 2.3–3.0 mm wide, 4-veined, subentire to 3-toothed at the apex, conspicuously surpassing the involucre, white, somewhat purplish beneath. <bold><italic>Disc florets</italic></bold> 20–23, corollas 5.0–5.6 mm long, 5-lobed, yellowish; style branches truncate with a crown of sweeping hairs, yellowish; anther bases obtuse; anther appendages two times longer than wide, ca. 0.4 × 0.2 mm. <bold><italic>Achenes</italic></bold> cylindrical, with white-villous trichomes (immature); pappus 3.9–6.2 mm long, barbellate, whitish. Chromosome number unknown.</p><fig id="F1" position="float" orientation="portrait"><object-id xmlns:xlink="http://www.w3.org/1999/xlink" content-type="doi" xlink:type="simple">10.3897/phytokeys.139.47872.figure1</object-id><object-id xmlns:xlink="http://www.w3.org/1999/xlink" content-type="arpha" xlink:type="simple">B34EEEA0-F2CC-5EF6-A243-D3D115CA2356</object-id><label>Figure 1.</label><caption><p><italic><tp:taxon-name><tp:taxon-name-part taxon-name-part-type="genus" reg="Xenophyllum">Xenophyllum</tp:taxon-name-part> <tp:taxon-name-part taxon-name-part-type="species" reg="funkianum">funkianum</tp:taxon-name-part></tp:taxon-name></italic><bold>A</bold> habit <bold>B</bold> habit with capitula <bold>C</bold> stem apical part <bold>D</bold> detail of leaf apex <bold>E</bold> capitulum <bold>F</bold> ray floret and achene (frontward bristles removed) <bold>G</bold> disc floret without pappus and achene <bold>H</bold> stamen. All details drawn from <italic>Funk &amp; Bonifacino 14059</italic> (US). Illustration by Alice Tangerini.</p></caption><graphic xmlns:xlink="http://www.w3.org/1999/xlink" xlink:href="phytokeys-139-029-g001.jpg" position="float" orientation="portrait" xlink:type="simple" id="oo_375444.jpg"><uri content-type="original_file" xlink:type="simple">https://binary.pensoft.net/fig/375444</uri></graphic></fig><fig id="F2" position="float" orientation="portrait"><object-id xmlns:xlink="http://www.w3.org/1999/xlink" content-type="doi" xlink:type="simple">10.3897/phytokeys.139.47872.figure2</object-id><object-id xmlns:xlink="http://www.w3.org/1999/xlink" content-type="arpha" xlink:type="simple">9DEEC9EA-4228-5374-AD2D-90BD87DC25BF</object-id><label>Figure 2.</label><caption><p><italic><tp:taxon-name><tp:taxon-name-part taxon-name-part-type="genus" reg="Xenophyllum">Xenophyllum</tp:taxon-name-part> <tp:taxon-name-part taxon-name-part-type="species" reg="funkianum">funkianum</tp:taxon-name-part></tp:taxon-name></italic><bold>A</bold> capitulum <bold>B</bold> involucre and leaves <bold>C</bold> habit <bold>D</bold> apex of achene trichomes (20× Standard 16WL); material taken from <italic>Funk &amp; Bonifacino 14059</italic> (US).</p></caption><graphic xmlns:xlink="http://www.w3.org/1999/xlink" xlink:href="phytokeys-139-029-g002.jpg" position="float" orientation="portrait" xlink:type="simple" id="oo_375445.jpg"><uri content-type="original_file" xlink:type="simple">https://binary.pensoft.net/fig/375445</uri></graphic></fig></tp:treatment-sec><tp:treatment-sec sec-type="distribution" id="SECID0EWJAC"><title>Distribution and habitat.</title><p>Endemic to Ecuador (provinces of Bolívar and Chimborazo) (Fig. <xref ref-type="fig" rid="F3">3</xref>). It grows in exposed places and sandy soils of the dry superparamo, at elevations of 4100–4300 m.</p><fig id="F3" position="float" orientation="portrait"><object-id xmlns:xlink="http://www.w3.org/1999/xlink" content-type="doi" xlink:type="simple">10.3897/phytokeys.139.47872.figure3</object-id><object-id xmlns:xlink="http://www.w3.org/1999/xlink" content-type="arpha" xlink:type="simple">80F2912E-1B77-5D2A-8C22-73731CEDF79E</object-id><label>Figure 3.</label><caption><p>Distribution map of <italic><tp:taxon-name><tp:taxon-name-part taxon-name-part-type="genus" reg="Xenophyllum">Xenophyllum</tp:taxon-name-part> <tp:taxon-name-part taxon-name-part-type="species" reg="funkianum">funkianum</tp:taxon-name-part></tp:taxon-name></italic> (left hand) and <italic><tp:taxon-name><tp:taxon-name-part taxon-name-part-type="genus" reg="Xenophyllum">X.</tp:taxon-name-part> <tp:taxon-name-part taxon-name-part-type="species" reg="lorochaqui">lorochaqui</tp:taxon-name-part></tp:taxon-name></italic> (right hand).</p></caption><graphic xmlns:xlink="http://www.w3.org/1999/xlink" xlink:href="phytokeys-139-029-g003.jpg" position="float" orientation="portrait" xlink:type="simple" id="oo_375446.jpg"><uri content-type="original_file" xlink:type="simple">https://binary.pensoft.net/fig/375446</uri></graphic></fig></tp:treatment-sec><tp:treatment-sec sec-type="phenology" id="SECID0EDLAC"><title>Phenology.</title><p>Flowering from April to July.</p></tp:treatment-sec><tp:treatment-sec sec-type="etymology" id="SECID0EILAC"><title>Etymology.</title><p>The epithet honors the American botanist Vicki A. Funk (1947–2019), who greatly contributed to the understanding of the family <tp:taxon-name><tp:taxon-name-part taxon-name-part-type="family">Compositae</tp:taxon-name-part></tp:taxon-name> worldwide.</p></tp:treatment-sec><tp:treatment-sec sec-type="discussion" id="SECID0ETLAC"><title>Discussion.</title><p><italic><tp:taxon-name><tp:taxon-name-part taxon-name-part-type="genus" reg="Xenophyllym">Xenophyllym</tp:taxon-name-part> <tp:taxon-name-part taxon-name-part-type="species" reg="funkianum">funkianum</tp:taxon-name-part></tp:taxon-name></italic> is morphologically close to <italic><tp:taxon-name><tp:taxon-name-part taxon-name-part-type="genus" reg="Xenophyllum">X.</tp:taxon-name-part> <tp:taxon-name-part taxon-name-part-type="species" reg="rigidum">rigidum</tp:taxon-name-part></tp:taxon-name></italic> (Kunth) V.A.Funk, a species distributed in central Ecuador which overlaps its distribution area. They can be easily differentiated by the leaf lamina size (5.3–7.8 × 0.8–0.9 mm in <italic><tp:taxon-name><tp:taxon-name-part taxon-name-part-type="genus" reg="Xenophyllum">X.</tp:taxon-name-part> <tp:taxon-name-part taxon-name-part-type="species" reg="funkianum">funkianum</tp:taxon-name-part></tp:taxon-name></italic> vs. 12.6–13.5 × 2.3–2.4 mm in <italic><tp:taxon-name><tp:taxon-name-part taxon-name-part-type="genus" reg="Xenophyllum">X.</tp:taxon-name-part> <tp:taxon-name-part taxon-name-part-type="species" reg="rigidum">rigidum</tp:taxon-name-part></tp:taxon-name></italic>), involucre size (9–11 × 5–7 mm in <italic><tp:taxon-name><tp:taxon-name-part taxon-name-part-type="genus" reg="Xenophyllum">X.</tp:taxon-name-part> <tp:taxon-name-part taxon-name-part-type="species" reg="funkianum">funkianum</tp:taxon-name-part></tp:taxon-name></italic> vs. 11.5–12.8 × 7.2–11.3 mm in <italic><tp:taxon-name><tp:taxon-name-part taxon-name-part-type="genus" reg="Xenophyllum">X.</tp:taxon-name-part> <tp:taxon-name-part taxon-name-part-type="species" reg="rigidum">rigidum</tp:taxon-name-part></tp:taxon-name></italic>), and number of disc florets (20–23 in <italic><tp:taxon-name><tp:taxon-name-part taxon-name-part-type="genus" reg="Xenophyllum">X.</tp:taxon-name-part> <tp:taxon-name-part taxon-name-part-type="species" reg="funkianum">funkianum</tp:taxon-name-part></tp:taxon-name></italic> vs. 38–41 in <italic><tp:taxon-name><tp:taxon-name-part taxon-name-part-type="genus" reg="Xenophyllum">X.</tp:taxon-name-part> <tp:taxon-name-part taxon-name-part-type="species" reg="rigidum">rigidum</tp:taxon-name-part></tp:taxon-name></italic>). Moreover, <italic><tp:taxon-name><tp:taxon-name-part taxon-name-part-type="genus" reg="Xenophyllum">X.</tp:taxon-name-part> <tp:taxon-name-part taxon-name-part-type="species" reg="rigidum">rigidum</tp:taxon-name-part></tp:taxon-name></italic> is a larger plant and the capitula are completely enclosed among the leaves. <italic><tp:taxon-name><tp:taxon-name-part taxon-name-part-type="genus" reg="Xenophyllym">Xenophyllym</tp:taxon-name-part> <tp:taxon-name-part taxon-name-part-type="species" reg="funkianum">funkianum</tp:taxon-name-part></tp:taxon-name></italic> also shows morphological affinities with <italic><tp:taxon-name><tp:taxon-name-part taxon-name-part-type="genus" reg="Xenophyllum">X.</tp:taxon-name-part> <tp:taxon-name-part taxon-name-part-type="species" reg="humile">humile</tp:taxon-name-part></tp:taxon-name></italic> (Kunth) V.A.Funk; indeed, previous botanists confused the new species with it. They differ in the leaf shape (straight in <italic><tp:taxon-name><tp:taxon-name-part taxon-name-part-type="genus" reg="Xenophyllum">X.</tp:taxon-name-part> <tp:taxon-name-part taxon-name-part-type="species" reg="funkianum">funkianum</tp:taxon-name-part></tp:taxon-name></italic> vs. usually articulate in <italic><tp:taxon-name><tp:taxon-name-part taxon-name-part-type="genus" reg="Xenophyllum">X.</tp:taxon-name-part> <tp:taxon-name-part taxon-name-part-type="species" reg="humile">humile</tp:taxon-name-part></tp:taxon-name></italic>), involucre length (9–11 mm in <italic><tp:taxon-name><tp:taxon-name-part taxon-name-part-type="genus" reg="Xenophyllum">X.</tp:taxon-name-part> <tp:taxon-name-part taxon-name-part-type="species" reg="funkianum">funkianum</tp:taxon-name-part></tp:taxon-name></italic> vs. 4.6–9.3 mm in <italic><tp:taxon-name><tp:taxon-name-part taxon-name-part-type="genus" reg="Xenophyllum">X.</tp:taxon-name-part> <tp:taxon-name-part taxon-name-part-type="species" reg="humile">humile</tp:taxon-name-part></tp:taxon-name></italic>), and achene indumentum (white-villous in <italic><tp:taxon-name><tp:taxon-name-part taxon-name-part-type="genus" reg="Xenophyllum">X.</tp:taxon-name-part> <tp:taxon-name-part taxon-name-part-type="species" reg="funkianum">funkianum</tp:taxon-name-part></tp:taxon-name></italic> vs. glabrous in <italic><tp:taxon-name><tp:taxon-name-part taxon-name-part-type="genus" reg="Xenophyllum">X.</tp:taxon-name-part> <tp:taxon-name-part taxon-name-part-type="species" reg="humile">humile</tp:taxon-name-part></tp:taxon-name></italic>). Their way of growing is also different; <italic><tp:taxon-name><tp:taxon-name-part taxon-name-part-type="genus" reg="Xenophyllum">X.</tp:taxon-name-part> <tp:taxon-name-part taxon-name-part-type="species" reg="humile">humile</tp:taxon-name-part></tp:taxon-name></italic> forms dense mats or hummocks, whereas <italic><tp:taxon-name><tp:taxon-name-part taxon-name-part-type="genus" reg="Xenophyllum">X.</tp:taxon-name-part> <tp:taxon-name-part taxon-name-part-type="species" reg="funkianum">funkianum</tp:taxon-name-part></tp:taxon-name></italic> is rather a creeping plant. Another similar species is <italic><tp:taxon-name><tp:taxon-name-part taxon-name-part-type="genus" reg="Xenophyllum">X.</tp:taxon-name-part> <tp:taxon-name-part taxon-name-part-type="species" reg="roseum">roseum</tp:taxon-name-part></tp:taxon-name></italic> (Hieron.) V.A.Funk, a species known from the Ecuadorian provinces of Azuay and Cañar that does not overlap the distribution area with the new species. Any confusion is unlikely since <italic><tp:taxon-name><tp:taxon-name-part taxon-name-part-type="genus" reg="Xenophyllum">X.</tp:taxon-name-part> <tp:taxon-name-part taxon-name-part-type="species" reg="roseum">roseum</tp:taxon-name-part></tp:taxon-name></italic> displays pink ray florets and the young leaves usually bear a quickly deciduous arista up to 0.5 mm.</p><p>The white-villous achene indumentum of <italic><tp:taxon-name><tp:taxon-name-part taxon-name-part-type="genus" reg="Xenophyllum">X.</tp:taxon-name-part> <tp:taxon-name-part taxon-name-part-type="species" reg="funkianum">funkianum</tp:taxon-name-part></tp:taxon-name></italic> is composed of twin filiform trichomes, with acute to subacute, asymmetrical, slightly forked apex (Fig. <xref ref-type="fig" rid="F2">2D</xref>). This type of indumentum is also found in <italic><tp:taxon-name><tp:taxon-name-part taxon-name-part-type="genus" reg="Xenophyllum">X.</tp:taxon-name-part> <tp:taxon-name-part taxon-name-part-type="species" reg="rigidum">rigidum</tp:taxon-name-part></tp:taxon-name></italic> and <italic><tp:taxon-name><tp:taxon-name-part taxon-name-part-type="genus" reg="Xenophyllum">X.</tp:taxon-name-part> <tp:taxon-name-part taxon-name-part-type="species" reg="roseum">roseum</tp:taxon-name-part></tp:taxon-name></italic>; however, most species of the genus have glabrous achenes.</p></tp:treatment-sec><tp:treatment-sec sec-type="material" id="SECID0E1EAE"><title>Additional specimens examined (paratypes).</title><p><bold>Ecuador. Bolívar</bold>: road to Salinas, 1.8 km W of Guaranda-Ambato hwy., <named-content xmlns:xlink="http://www.w3.org/1999/xlink" content-type="dwc:verbatimCoordinates" xlink:type="simple"><named-content content-type="geo-json" specific-use="{&#34;type&#34;:&#34;Point&#34;,&#34;coordinates&#34;:[-79.000000,-1.416667]}" id="NCID0EFFAE" xlink:type="simple">1°25'S, 79°0'W</named-content></named-content>, 25 Jun 1989, <italic>L.J. Dorr &amp; I. Valdespino 6474</italic> (QCA barcode 159734, QCNE-47994, US barcode 00622748); <bold>Chimborazo</bold>: Mt. Chimborazo area, side road ends and connects to trail that leads to the <italic><tp:taxon-name><tp:taxon-name-part taxon-name-part-type="genus" reg="Polylepis">Polylepis</tp:taxon-name-part></tp:taxon-name></italic> forest, <named-content xmlns:xlink="http://www.w3.org/1999/xlink" content-type="dwc:verbatimCoordinates" xlink:type="simple"><named-content content-type="geo-json" specific-use="{&#34;type&#34;:&#34;Point&#34;,&#34;coordinates&#34;:[-78.883333,-1.533333]}" id="NCID0EYFAE" xlink:type="simple">1°32'S, 78°53'W</named-content></named-content>, 20 Apr 2018, <italic>V.A. Funk &amp; J.M. Bonifacino 14061</italic> (US); W side of the Chimborazo volcano, arenal around loma Guagua Lozán, <named-content xmlns:xlink="http://www.w3.org/1999/xlink" content-type="dwc:verbatimCoordinates" xlink:type="simple"><named-content content-type="geo-json" specific-use="{&#34;type&#34;:&#34;Point&#34;,&#34;coordinates&#34;:[-78.900000,-1.450000]}" id="NCID0ECGAE" xlink:type="simple">1°27'S, 78°54'W</named-content></named-content>, 3 Jul 1999, <italic>P. Sklenář 7528</italic> (QCA barcode 161918, QCNE-159009, PRC n.v.).</p></tp:treatment-sec></tp:taxon-treatment>
