# Supplementary material for: Two new species of the Andean genus Xenophyllum (Senecioneae, Compositae)
Source: PhytoKeys. 2020 Jan 27;139:29–38. doi: 10.3897/phytokeys.139.47872 (PMC6997244; doi:10.3897/phytokeys.139.47872)
Supplement: XML Treatment for Xenophyllum lorochaqui [file phytokeys.139.47872-treatment2.xml]

<!DOCTYPE tp:taxon-treatment
  PUBLIC "-//TaxonX//DTD Taxonomic Treatment Publishing DTD v0 20100105//EN" "tax-treatment-NSO.dtd">
<tp:taxon-treatment xmlns:tp="http://www.plazi.org/taxpub"><tp:treatment-meta><kwd-group><label>Taxon classification</label><kwd><named-content xmlns:xlink="http://www.w3.org/1999/xlink" content-type="kingdom">Plantae</named-content></kwd><kwd><named-content xmlns:xlink="http://www.w3.org/1999/xlink" content-type="order">Asterales</named-content></kwd><kwd><named-content xmlns:xlink="http://www.w3.org/1999/xlink" content-type="family">Asteraceae</named-content></kwd></kwd-group><mixed-citation publication-type="journal"><person-group><name><surname>Calvo</surname><given-names>Joel</given-names></name><name><surname>Funk</surname><given-names>Vicki A.</given-names></name></person-group><article-title>Two new species of the Andean genus <italic><tp:taxon-name><tp:taxon-name-part taxon-name-part-type="genus" reg="Xenophyllum">Xenophyllum</tp:taxon-name-part></tp:taxon-name></italic> (<tp:taxon-name><tp:taxon-name-part taxon-name-part-type="tribe">Senecioneae</tp:taxon-name-part></tp:taxon-name>, <tp:taxon-name><tp:taxon-name-part taxon-name-part-type="family">Compositae</tp:taxon-name-part></tp:taxon-name>)</article-title><source>PhytoKeys</source><day>27</day><month>1</month><year>2020</year><volume>139</volume><fpage>29</fpage><lpage>38</lpage><pub-id pub-id-type="doi">10.3897/phytokeys.139.47872</pub-id></mixed-citation></tp:treatment-meta><tp:nomenclature><label>2.</label><tp:taxon-name><object-id xmlns:xlink="http://www.w3.org/1999/xlink" content-type="arpha" xlink:type="simple">68F1018B-4CE5-5B3E-A9A7-744E14BD6776</object-id>
            <tp:taxon-name-part taxon-name-part-type="genus" reg="Xenophyllum">Xenophyllum</tp:taxon-name-part>
            <tp:taxon-name-part taxon-name-part-type="species" reg="lorochaqui">lorochaqui</tp:taxon-name-part>
            <object-id xmlns:xlink="http://www.w3.org/1999/xlink" content-type="ipni" xlink:type="simple">urn:lsid:ipni.org:names:77204850-1</object-id>
          </tp:taxon-name><tp:taxon-authority>J.Calvo &amp; V.A.Funk</tp:taxon-authority><tp:taxon-status xmlns:xlink="http://www.w3.org/1999/xlink" xlink:type="simple">sp. nov.</tp:taxon-status><xref ref-type="fig" rid="F4">Fig. 4</xref></tp:nomenclature><tp:treatment-sec sec-type="diagnosis" id="SECID0EXHAE"><title>Diagnosis.</title><p><italic><tp:taxon-name><tp:taxon-name-part taxon-name-part-type="genus" reg="Xenophyllum">Xenophyllum</tp:taxon-name-part> <tp:taxon-name-part taxon-name-part-type="species" reg="lorochaqui">lorochaqui</tp:taxon-name-part></tp:taxon-name></italic> can be identified by the glabrous erect stems 10–20 cm tall, which usually only bear leaves on the upper part, leaf laminas 7.9–11.5 mm long, leaf apex 3-notched with the central lobe entire or barely notched and longer than the lateral ones, involucres with ca. 13 involucral bracts, and by displaying 26–39 ray florets with white corollas.</p></tp:treatment-sec><tp:treatment-sec sec-type="material" id="SECID0ERIAE"><title>Type.</title><p><bold>Argentina.</bold> Catamarca: El Cajón, Negroara, [<named-content xmlns:xlink="http://www.w3.org/1999/xlink" content-type="dwc:verbatimCoordinates" xlink:type="simple"><named-content content-type="geo-json" specific-use="{&#34;type&#34;:&#34;Point&#34;,&#34;coordinates&#34;:[-66.366667,-26.400000]}" id="NCID0E3IAE" xlink:type="simple">26°24'S, 66°22'W</named-content></named-content>], 15 Jan 1914, <italic>L. Castillón 3365</italic> (holotype: LIL-26677!; isotypes: BM s.n.!, BR s.n.!, US barcode 00622893!, W-334!).</p></tp:treatment-sec><tp:treatment-sec sec-type="description" id="SECID0EDJAE"><title>Description.</title><p>Suffruticose plants, forming clumps of erect stems, 10–20 cm tall. <bold><italic>Rhizomes</italic></bold> 5–10 cm long, 0.6–0.8 cm in diam., horizontal to oblique, glabrous. <bold><italic>Stems</italic></bold> branched, glabrous, usually only bearing leaves on the upper part. <bold><italic>Leaves</italic></bold> simple, alternate, imbricate, prolonged into a sheath-like base glabrescent or with evanescent arachnoid trichomes; leaf laminas linear, broadened upward, 7.9–11.5 mm long, 2.3–2.7 mm wide, entire, 3-notched at the apex, with the central lobe longer than lateral ones, conduplicate upward in cross section, glabrous, unconspicuously nerved on both faces, fleshy, matte; central leaf lobe 1.0–1.6 mm long (lateral ones 0.5–0.8 mm long), 1.3–1.6 mm wide at the maximum width point, entire or notched, obtuse. <bold><italic>Capitula</italic></bold> radiate, solitary, terminal, erect, sessile. <bold><italic>Involucres</italic></bold> 10.3–10.9 mm long, 6.6–8.7 mm wide, cupuliform, with bracts fused at the base, glabrous; involucral bracts ca. 13, 5.9–7.0 mm long, 1.4–2.5 mm wide at the base, obtuse at the apex, greenish; without supplementary bracts. <bold><italic>Ray florets</italic></bold> 26–39, corollas 8.3–9.2 mm long, 1.1–1.4 mm wide, 4-veined, subentire to 3-toothed at the apex, conspicuously surpassing the involucre, white. <bold><italic>Disc florets</italic></bold> 40–57, corollas 4.2–5.5 mm long, 5-lobed, yellowish; style branches truncate with a crown of sweeping hairs, yellowish; anther bases auriculate; anther appendages two times longer than wide, ca. 0.5 × 0.2 mm. <bold><italic>Achenes</italic></bold> 2.5–3.1 mm long, 0.7–0.9 mm wide, cylindrical, 8–9-ribbed, glabrous; pappus 4.3–6.1 mm long, barbellate, whitish. Chromosome number unknown.</p><fig id="F4" position="float" orientation="portrait"><object-id xmlns:xlink="http://www.w3.org/1999/xlink" content-type="doi" xlink:type="simple">10.3897/phytokeys.139.47872.figure4</object-id><object-id xmlns:xlink="http://www.w3.org/1999/xlink" content-type="arpha" xlink:type="simple">62F69E26-962E-504D-B1DD-C3A2400471A8</object-id><label>Figure 4.</label><caption><p><italic><tp:taxon-name><tp:taxon-name-part taxon-name-part-type="genus" reg="Xenophyllum">Xenophyllum</tp:taxon-name-part> <tp:taxon-name-part taxon-name-part-type="species" reg="lorochaqui">lorochaqui</tp:taxon-name-part></tp:taxon-name></italic><bold>A</bold> habit <bold>B</bold> stem apical part with capitulum <bold>C</bold> adaxial leaf surface (left hand) and vertical leaf profile (right hand) <bold>D</bold> capitulum <bold>E</bold> ray floret with achene (pappus removed and not drawn) <bold>F</bold> disc floret without pappus and achene <bold>G</bold> stamen <bold>H</bold> style. <bold>A, B</bold> drawn from <italic>Díaz s.n.</italic> (GH) and <bold>C–H</bold> from <italic>Castellanos s.n.</italic> (BA). Illustration by Alice Tangerini.</p></caption><graphic xmlns:xlink="http://www.w3.org/1999/xlink" xlink:href="phytokeys-139-029-g004.jpg" position="float" orientation="portrait" xlink:type="simple" id="oo_375447.jpg"><uri content-type="original_file" xlink:type="simple">https://binary.pensoft.net/fig/375447</uri></graphic></fig></tp:treatment-sec><tp:treatment-sec sec-type="distribution" id="SECID0EIMAE"><title>Distribution and habitat.</title><p>Endemic to northwestern Argentina (provinces of Catamarca, Jujuy, Salta, and Tucumán) (Fig. <xref ref-type="fig" rid="F3">3</xref>). It grows in exposed rocky slopes and bare soils of the dry Puna ecoregion, between elevations of 3500‒5000 m.</p></tp:treatment-sec><tp:treatment-sec sec-type="phenology" id="SECID0ESMAE"><title>Phenology.</title><p>Flowering from January to March.</p></tp:treatment-sec><tp:treatment-sec sec-type="etymology" id="SECID0EXMAE"><title>Etymology.</title><p>The epithet <italic>lorochaqui</italic> is the vernacular name of this plant as it was stated on the labels of the collections made by the Argentinian botanist León Castillón (pupil of botanist Miguel Lillo). It means parrot’s foot referring to the leaf shape. The Spanish word “loro” means “parrot” and derives from “roro”, used by some Taíno peoples and presumably adopted by the Spaniards during the colonization. On the other hand, “chaqui” is a Quichuan word meaning “foot”.</p></tp:treatment-sec><tp:treatment-sec sec-type="discussion" id="SECID0EHNAE"><title>Discussion.</title><p><italic><tp:taxon-name><tp:taxon-name-part taxon-name-part-type="genus" reg="Xenophyllum">Xenophyllum</tp:taxon-name-part> <tp:taxon-name-part taxon-name-part-type="species" reg="lorochaqui">lorochaqui</tp:taxon-name-part></tp:taxon-name></italic> is morphologically close to <italic><tp:taxon-name><tp:taxon-name-part taxon-name-part-type="genus" reg="Xenophyllum">X.</tp:taxon-name-part> <tp:taxon-name-part taxon-name-part-type="species" reg="incisum">incisum</tp:taxon-name-part></tp:taxon-name></italic> (Phil.) V.A.Funk, <italic><tp:taxon-name><tp:taxon-name-part taxon-name-part-type="genus" reg="Xenophyllum">X.</tp:taxon-name-part> <tp:taxon-name-part taxon-name-part-type="species" reg="dactylophyllum">dactylophyllum</tp:taxon-name-part></tp:taxon-name></italic> (Sch.Bip.) V.A.Funk, and <italic><tp:taxon-name><tp:taxon-name-part taxon-name-part-type="genus" reg="Xenophyllum">X.</tp:taxon-name-part> <tp:taxon-name-part taxon-name-part-type="species" reg="poposa">poposa</tp:taxon-name-part></tp:taxon-name></italic> (Phil.) V.A.Funk, and it partially overlaps its distribution area with <italic><tp:taxon-name><tp:taxon-name-part taxon-name-part-type="genus" reg="Xenophyllum">X.</tp:taxon-name-part> <tp:taxon-name-part taxon-name-part-type="species" reg="incisum">incisum</tp:taxon-name-part></tp:taxon-name></italic> and <italic><tp:taxon-name><tp:taxon-name-part taxon-name-part-type="genus" reg="Xenophyllum">X.</tp:taxon-name-part> <tp:taxon-name-part taxon-name-part-type="species" reg="poposa">poposa</tp:taxon-name-part></tp:taxon-name></italic>. The differences against <italic><tp:taxon-name><tp:taxon-name-part taxon-name-part-type="genus" reg="Xenophyllum">X.</tp:taxon-name-part> <tp:taxon-name-part taxon-name-part-type="species" reg="incisum">incisum</tp:taxon-name-part></tp:taxon-name></italic> are the leaf lamina length (3.2–7.3 mm vs. 7.9–11.5 mm in <italic><tp:taxon-name><tp:taxon-name-part taxon-name-part-type="genus" reg="Xenophyllum">X.</tp:taxon-name-part> <tp:taxon-name-part taxon-name-part-type="species" reg="lorochaqui">lorochaqui</tp:taxon-name-part></tp:taxon-name></italic>), the length of the leaf apex lobes (similar vs. central lobe longer than lateral ones in <italic><tp:taxon-name><tp:taxon-name-part taxon-name-part-type="genus" reg="Xenophyllum">X.</tp:taxon-name-part> <tp:taxon-name-part taxon-name-part-type="species" reg="lorochaqui">lorochaqui</tp:taxon-name-part></tp:taxon-name></italic>), the involucre length (6.4–8.3 mm vs 10.3–10.9 mm in <italic><tp:taxon-name><tp:taxon-name-part taxon-name-part-type="genus" reg="Xenophyllum">X.</tp:taxon-name-part> <tp:taxon-name-part taxon-name-part-type="species" reg="lorochaqui">lorochaqui</tp:taxon-name-part></tp:taxon-name></italic>), the involucral bract number (ca. 8 vs. ca. 13 in <italic><tp:taxon-name><tp:taxon-name-part taxon-name-part-type="genus" reg="Xenophyllum">X.</tp:taxon-name-part> <tp:taxon-name-part taxon-name-part-type="species" reg="lorochaqui">lorochaqui</tp:taxon-name-part></tp:taxon-name></italic>), and the ray floret number (8–13 vs. 26–39 in <italic><tp:taxon-name><tp:taxon-name-part taxon-name-part-type="genus" reg="Xenophyllum">X.</tp:taxon-name-part> <tp:taxon-name-part taxon-name-part-type="species" reg="lorochaqui">lorochaqui</tp:taxon-name-part></tp:taxon-name></italic>). <italic><tp:taxon-name><tp:taxon-name-part taxon-name-part-type="genus" reg="Xenophyllum">Xenophyllum</tp:taxon-name-part> <tp:taxon-name-part taxon-name-part-type="species" reg="incisum">incisum</tp:taxon-name-part></tp:taxon-name></italic>, moreover, is a species restricted to the banks of the salt lagoons and plains with a certain humidity of the desertic Puna ecoregion. With regard to <italic><tp:taxon-name><tp:taxon-name-part taxon-name-part-type="genus" reg="Xenophyllum">X.</tp:taxon-name-part> <tp:taxon-name-part taxon-name-part-type="species" reg="dactylophyllum">dactylophyllum</tp:taxon-name-part></tp:taxon-name></italic>, the leaf apex shape let anyone readily discriminate from one another. In this latter species, it is ca. 9-divided (finger-like) with the primary division extending deeper than the subsequent ones, whereas in <italic><tp:taxon-name><tp:taxon-name-part taxon-name-part-type="genus" reg="Xenophyllum">X.</tp:taxon-name-part> <tp:taxon-name-part taxon-name-part-type="species" reg="lorochaqui">lorochaqui</tp:taxon-name-part></tp:taxon-name></italic> the leaf apex is 3-notched with the central lobe longer than lateral ones. <italic><tp:taxon-name><tp:taxon-name-part taxon-name-part-type="genus" reg="Xenophyllum">Xenophyllum</tp:taxon-name-part> <tp:taxon-name-part taxon-name-part-type="species" reg="dactylophyllum">dactylophyllum</tp:taxon-name-part></tp:taxon-name></italic> is distributed from central Peru to central Bolivia. Some useful characters to differentiate the new species from <italic><tp:taxon-name><tp:taxon-name-part taxon-name-part-type="genus" reg="Xenophyllum">X.</tp:taxon-name-part> <tp:taxon-name-part taxon-name-part-type="species" reg="poposa">poposa</tp:taxon-name-part></tp:taxon-name></italic> are the stem indumentum (arachnoid vs. glabrous in <italic><tp:taxon-name><tp:taxon-name-part taxon-name-part-type="genus" reg="Xenophyllum">X.</tp:taxon-name-part> <tp:taxon-name-part taxon-name-part-type="species" reg="lorochaqui">lorochaqui</tp:taxon-name-part></tp:taxon-name></italic>), the leaf lamina length (2.5–6.1 mm vs. 7.9–11.5 mm in <italic><tp:taxon-name><tp:taxon-name-part taxon-name-part-type="genus" reg="Xenophyllum">X.</tp:taxon-name-part> <tp:taxon-name-part taxon-name-part-type="species" reg="lorochaqui">lorochaqui</tp:taxon-name-part></tp:taxon-name></italic>), the involucral bract number (8–9 vs. ca. 13 in <italic><tp:taxon-name><tp:taxon-name-part taxon-name-part-type="genus" reg="Xenophyllum">X.</tp:taxon-name-part> <tp:taxon-name-part taxon-name-part-type="species" reg="lorochaqui">lorochaqui</tp:taxon-name-part></tp:taxon-name></italic>), and the ray floret number (8–11 vs. 26–39 in <italic><tp:taxon-name><tp:taxon-name-part taxon-name-part-type="genus" reg="Xenophyllum">X.</tp:taxon-name-part> <tp:taxon-name-part taxon-name-part-type="species" reg="lorochaqui">lorochaqui</tp:taxon-name-part></tp:taxon-name></italic>).</p><p>It is important to bring to light some considerations that previous botanists made regarding the identification of this species. The Argentinian D. Rodríguez identified it <italic>in sched.</italic> as “<tp:taxon-name><tp:taxon-name-part taxon-name-part-type="genus" reg="Werneria">Werneria</tp:taxon-name-part> <tp:taxon-name-part taxon-name-part-type="species" reg="incisa">incisa</tp:taxon-name-part></tp:taxon-name> Phil. vel aff.!” (<italic><tp:taxon-name><tp:taxon-name-part taxon-name-part-type="genus" reg="Werneria">Werneria</tp:taxon-name-part> <tp:taxon-name-part taxon-name-part-type="species" reg="incisa">incisa</tp:taxon-name-part></tp:taxon-name></italic> or similar [≡ <italic><tp:taxon-name><tp:taxon-name-part taxon-name-part-type="genus" reg="Xenophyllum">X.</tp:taxon-name-part> <tp:taxon-name-part taxon-name-part-type="species" reg="incisum">incisum</tp:taxon-name-part></tp:taxon-name></italic>]), and annotated “f. foliis triplo longioribus” (leaves three times longer); see <italic>Rodríguez 1382</italic>. This latter remark perfectly matches one of the aforementioned characters that discriminates <italic><tp:taxon-name><tp:taxon-name-part taxon-name-part-type="genus" reg="Xenophyllum">X.</tp:taxon-name-part> <tp:taxon-name-part taxon-name-part-type="species" reg="lorochaqui">lorochaqui</tp:taxon-name-part></tp:taxon-name></italic> from <italic><tp:taxon-name><tp:taxon-name-part taxon-name-part-type="genus" reg="Xenophyllum">X.</tp:taxon-name-part> <tp:taxon-name-part taxon-name-part-type="species" reg="incisum">incisum</tp:taxon-name-part></tp:taxon-name></italic>. On the other hand, L. Castillón identified his own collection as “<tp:taxon-name><tp:taxon-name-part taxon-name-part-type="genus" reg="Werneria">Werneria</tp:taxon-name-part></tp:taxon-name> dactylophylla Wedd. aff.”, which also reveals the failure of providing an accurate identification; see <italic>Castillón 3365</italic>. Later, <xref ref-type="bibr" rid="B3">Cabrera (1948)</xref> and <xref ref-type="bibr" rid="B5">Freire and Ariza-Espinar (2014)</xref> placed the collection <italic>Rodríguez 1382</italic> under the varietal name <tp:taxon-name><tp:taxon-name-part taxon-name-part-type="genus" reg="Xenophyllum">X.</tp:taxon-name-part> <tp:taxon-name-part taxon-name-part-type="species" reg="incisum">incisum</tp:taxon-name-part> <tp:taxon-name-part taxon-name-part-type="infraspecific-rank">var.</tp:taxon-name-part> <tp:taxon-name-part taxon-name-part-type="variety" reg="pubescens">pubescens</tp:taxon-name-part></tp:taxon-name> (Rockh.) Cabrera &amp; S.E.Freire.</p><p>On an orthographic note, it is important to state that the epithets <italic><tp:taxon-name><tp:taxon-name-part taxon-name-part-type="genus" reg="Xenophyllum"/><tp:taxon-name-part taxon-name-part-type="species" reg="lorochaqui">lorochaqui</tp:taxon-name-part></tp:taxon-name></italic> and <italic><tp:taxon-name><tp:taxon-name-part taxon-name-part-type="genus" reg="Xenophyllum"/><tp:taxon-name-part taxon-name-part-type="species" reg="poposa">poposa</tp:taxon-name-part></tp:taxon-name></italic> respond to the respective vernacular names of these species, and therefore, they are nouns in apposition not to be declined.</p></tp:treatment-sec><tp:treatment-sec sec-type="material" id="SECID0EJYAE"><title>Additional specimens examined (paratypes).</title><p><bold>Argentina. Jujuy</bold>: Tumbaya, cerro Moreno, <named-content xmlns:xlink="http://www.w3.org/1999/xlink" content-type="dwc:verbatimCoordinates" xlink:type="simple"><named-content content-type="geo-json" specific-use="{&#34;type&#34;:&#34;Point&#34;,&#34;coordinates&#34;:[-65.733333,-23.766667]}" id="NCID0EUYAE" xlink:type="simple">23°46'S, 65°44'W</named-content></named-content>, 7 Feb 1929, <italic>S. Venturi 9289</italic> (US barcode 00622892); <bold>Salta</bold>: Cafayate, sierra de los Quilmes, <named-content xmlns:xlink="http://www.w3.org/1999/xlink" content-type="dwc:verbatimCoordinates" xlink:type="simple"><named-content content-type="geo-json" specific-use="{&#34;type&#34;:&#34;Point&#34;,&#34;coordinates&#34;:[-66.066667,-26.183333]}" id="NCID0EAZAE" xlink:type="simple">26°11'S, 66°4'W</named-content></named-content>, 28 Jan 1943, <italic>A. Castellanos s.n.</italic> (BA-47088); abra del Gallo, ca. 40 km al SW de S. Antonio de los Cobres, en el camino a Pastos Grandes, <named-content xmlns:xlink="http://www.w3.org/1999/xlink" content-type="dwc:verbatimCoordinates" xlink:type="simple"><named-content content-type="geo-json" specific-use="{&#34;type&#34;:&#34;Point&#34;,&#34;coordinates&#34;:[-66.500000,-24.333333]}" id="NCID0EKZAE" xlink:type="simple">24°20'S, 66°30'W</named-content></named-content>, 17 Dec 1946, <italic>A. Krapovickas 3215</italic> (LIL-433562, SI s.n.); nevado del Cajón [sierra de Quilmes], <named-content xmlns:xlink="http://www.w3.org/1999/xlink" content-type="dwc:verbatimCoordinates" xlink:type="simple"><named-content content-type="geo-json" specific-use="{&#34;type&#34;:&#34;Point&#34;,&#34;coordinates&#34;:[-66.216667,-26.133333]}" id="NCID0EUZAE" xlink:type="simple">26°8'S, 66°13'W</named-content></named-content>, 1 Mar 1914, <italic>D. Rodríguez 1382</italic> (BA-25293, BR s.n.); <bold>Tucumán</bold>: cerro Muñoz, <named-content xmlns:xlink="http://www.w3.org/1999/xlink" content-type="dwc:verbatimCoordinates" xlink:type="simple"><named-content content-type="geo-json" specific-use="{&#34;type&#34;:&#34;Point&#34;,&#34;coordinates&#34;:[-65.833333,-26.866667]}" id="NCID0EA1AE" xlink:type="simple">26°52'S, 65°50'W</named-content></named-content>, Jan 1916, <italic>L. Castillón s.n.</italic> (BR s.n. [mixed with <italic><tp:taxon-name><tp:taxon-name-part taxon-name-part-type="genus" reg="Xenophyllum">X.</tp:taxon-name-part> <tp:taxon-name-part taxon-name-part-type="species" reg="poposa">poposa</tp:taxon-name-part></tp:taxon-name></italic>, individual on the bottom]); Tafí, cumbres de San José (La Mina), <named-content xmlns:xlink="http://www.w3.org/1999/xlink" content-type="dwc:verbatimCoordinates" xlink:type="simple"><named-content content-type="geo-json" specific-use="{&#34;type&#34;:&#34;Point&#34;,&#34;coordinates&#34;:[-65.666667,-26.683333]}" id="NCID0EV1AE" xlink:type="simple">26°41'S, 65°40'W</named-content></named-content>, Mar 1933, <italic>Díaz s.n.</italic> (GH s.n., LIL-58643); Tafí, cumbre de Chasquivil, <named-content xmlns:xlink="http://www.w3.org/1999/xlink" content-type="dwc:verbatimCoordinates" xlink:type="simple"><named-content content-type="geo-json" specific-use="{&#34;type&#34;:&#34;Point&#34;,&#34;coordinates&#34;:[-65.666667,-26.683333]}" id="NCID0E61AE" xlink:type="simple">26°41'S, 65°40'W</named-content></named-content>, 12 Jan 1945, <italic>D. Olea 252</italic> (LIL-122530); Chicligasta, estancia Las Rosas, 15 Jan 1927, <italic>S. Venturi 6342</italic> (US barcode 00622889); Tafí, sierra del Cajón [sierra de Quilmes], Los Chuscos, 7 Feb 1926, <italic>S. Venturi 6647</italic> (US barcode 00622888).</p></tp:treatment-sec><tp:treatment-sec><!--Section generated to contain objects referenced in tp:taxon-treatment.--><fig id="F3" position="float" orientation="portrait"><object-id xmlns:xlink="http://www.w3.org/1999/xlink" content-type="doi" xlink:type="simple">10.3897/phytokeys.139.47872.figure3</object-id><object-id xmlns:xlink="http://www.w3.org/1999/xlink" content-type="arpha" xlink:type="simple">80F2912E-1B77-5D2A-8C22-73731CEDF79E</object-id><label>Figure 3.</label><caption><p>Distribution map of <italic><tp:taxon-name><tp:taxon-name-part taxon-name-part-type="genus" reg="Xenophyllum">Xenophyllum</tp:taxon-name-part> <tp:taxon-name-part taxon-name-part-type="species" reg="funkianum">funkianum</tp:taxon-name-part></tp:taxon-name></italic> (left hand) and <italic><tp:taxon-name><tp:taxon-name-part taxon-name-part-type="genus" reg="Xenophyllum">X.</tp:taxon-name-part> <tp:taxon-name-part taxon-name-part-type="species" reg="lorochaqui">lorochaqui</tp:taxon-name-part></tp:taxon-name></italic> (right hand).</p></caption><graphic xmlns:xlink="http://www.w3.org/1999/xlink" xlink:href="phytokeys-139-029-g003.jpg" position="float" orientation="portrait" xlink:type="simple" id="oo_375446.jpg"><uri content-type="original_file" xlink:type="simple">https://binary.pensoft.net/fig/375446</uri></graphic></fig></tp:treatment-sec><ref-list><ref id="B3"><mixed-citation xmlns:xlink="http://www.w3.org/1999/xlink" xlink:type="simple"><person-group><name name-style="western"><surname>Cabrera</surname><given-names>AL</given-names></name></person-group> (<year>1948</year>) <article-title>Las especies argentinas del género <italic><tp:taxon-name><tp:taxon-name-part taxon-name-part-type="genus">Werneria</tp:taxon-name-part></tp:taxon-name></italic> (<tp:taxon-name><tp:taxon-name-part taxon-name-part-type="family">Compositae</tp:taxon-name-part></tp:taxon-name>). Notas del Museo de la Plata.</article-title><source>Botánica</source><volume>13</volume>(<issue>60</issue>): <fpage>49</fpage>–<lpage>61</lpage>.</mixed-citation></ref><ref id="B5"><mixed-citation xmlns:xlink="http://www.w3.org/1999/xlink" xlink:type="simple"><person-group><name name-style="western"><surname>Freire</surname><given-names>SE</given-names></name><name name-style="western"><surname>Ariza-Espinar</surname><given-names>L</given-names></name></person-group> (<year>2014</year>) <article-title><italic><tp:taxon-name><tp:taxon-name-part taxon-name-part-type="genus">Xenophyllum</tp:taxon-name-part></tp:taxon-name></italic> V.A. Funk.</article-title> In: <person-group><name name-style="western"><surname>Zuloaga</surname><given-names>FO</given-names></name><name name-style="western"><surname>Belgrano</surname><given-names>MJ</given-names></name><name name-style="western"><surname>Anton</surname><given-names>AM</given-names></name></person-group> (<role>Eds</role>) <issue-title>Flora vascular de la República Argentina, vol.</issue-title><source>7(3). Instituto de Botánica Darwinion, Consejo Nacional de Investigaciones Científicas y Técnicas, Argentina</source>, <fpage>226</fpage>–<lpage>228</lpage>.</mixed-citation></ref></ref-list></tp:taxon-treatment>
